# Supplementary material for: A new earthworm species of the genus Eisenia Malm, 1877 (Oligochaeta, Lumbricidae) from the Ili River valley, northwestern China
Source: Zookeys. 2026 Jul 16;1285:21–40. doi: 10.3897/zookeys.1285.192248 (PMC13397066; doi:10.3897/zookeys.1285.192248)
Supplement: XML Treatment for Eisenia ilensis [file zookeys.1285.192248-treatment1.xml]

<!DOCTYPE tp:taxon-treatment
  PUBLIC "-//TaxonX//DTD Taxonomic Treatment Publishing DTD v0 20100105//EN" "tax-treatment-NSO.dtd">
<tp:taxon-treatment xmlns:tp="http://www.plazi.org/taxpub"><tp:treatment-meta><kwd-group><label>Taxon classification</label><kwd>
                <named-content content-type="kingdom">
                  <named-content content-type="taxon-name">
                    <named-content content-type="kingdom">Animalia</named-content>
                  </named-content>
                </named-content>
              </kwd><kwd>
                <named-content content-type="order">Laminariales</named-content>
              </kwd><kwd>
                <named-content content-type="family">Lessoniaceae</named-content>
              </kwd></kwd-group><mixed-citation publication-type="journal"><person-group><name><surname>Xu</surname><given-names>Pingping</given-names></name><name><surname>Zhang</surname><given-names>Yufeng</given-names></name><name><surname>Shu</surname><given-names>Xin</given-names></name><name><surname>Han</surname><given-names>Dayong</given-names></name><name><surname>Zhao</surname><given-names>Huifeng</given-names></name></person-group><article-title>A new earthworm species of the genus <italic><tp:taxon-name><tp:taxon-name-part taxon-name-part-type="genus" reg="Eisenia">Eisenia</tp:taxon-name-part></tp:taxon-name></italic> Malm, 1877 (<tp:taxon-name><tp:taxon-name-part taxon-name-part-type="subclass" reg="Oligochaeta">Oligochaeta</tp:taxon-name-part></tp:taxon-name>, <tp:taxon-name><tp:taxon-name-part taxon-name-part-type="family" reg="Lumbricidae">Lumbricidae</tp:taxon-name-part></tp:taxon-name>) from the Ili River valley, northwestern China</article-title><source>Zookeys</source><day>16</day><month>07</month><year>2026</year><volume>1285</volume><fpage>21</fpage><lpage>40</lpage><pub-id pub-id-type="doi">10.3897/zookeys.1285.192248</pub-id></mixed-citation></tp:treatment-meta><tp:nomenclature><tp:taxon-name><object-id xmlns:xlink="http://www.w3.org/1999/xlink" content-type="arpha" xlink:type="simple">77377654-CE68-54D4-B364-EC703037587B</object-id>
                    		<tp:taxon-name-part taxon-name-part-type="genus" reg="Eisenia">Eisenia</tp:taxon-name-part> <tp:taxon-name-part taxon-name-part-type="species" reg="ilensis">ilensis</tp:taxon-name-part>
                    	
                    		<object-id xmlns:xlink="http://www.w3.org/1999/xlink" content-type="zoobank" xlink:type="simple">https://zoobank.org/8D0A38CA-A929-443B-BE66-DDDA116096C7</object-id>
                    	</tp:taxon-name><tp:taxon-authority>Xu, Zhang &amp; Zhao</tp:taxon-authority><tp:taxon-status xmlns:xlink="http://www.w3.org/1999/xlink" xlink:type="simple">sp. nov.</tp:taxon-status><xref ref-type="fig" rid="F1">Fig. 1</xref></tp:nomenclature><tp:treatment-sec sec-type="Material examined"><title>Material examined.</title><p><bold><italic>Holotype</italic></bold> • one clitellate (CNWN17_01, <abbrev xmlns:xlink="http://www.w3.org/1999/xlink" xlink:title="mitochondrial gene cytochrome c oxidase subunit I" xlink:type="simple">COI</abbrev> accession number: <ext-link xmlns:xlink="http://www.w3.org/1999/xlink" xlink:href="PX552878" ext-link-type="gen" xlink:type="simple">PX552878</ext-link>), Wild Walnut Nature Reserve (<named-content xmlns:xlink="http://www.w3.org/1999/xlink" content-type="dwc:verbatimCoordinates" xlink:type="simple">43.3496°N, 82.2732°E</named-content>, 1221.64 m elev.), Gongliu County, Ili Prefecture, Xinjiang Uygur Autonomous Region, 2025-05-28, collected by Yufeng Zhang. <bold><italic>Paratypes</italic></bold>: • three clitellates (CNWN 17_02, <abbrev xmlns:xlink="http://www.w3.org/1999/xlink" xlink:title="mitochondrial gene cytochrome c oxidase subunit I" xlink:type="simple">COI</abbrev> accession number: <ext-link xmlns:xlink="http://www.w3.org/1999/xlink" xlink:href="PX552878" ext-link-type="gen" xlink:type="simple">PX552878</ext-link>; CNWN17_04, <abbrev xmlns:xlink="http://www.w3.org/1999/xlink" xlink:title="mitochondrial gene cytochrome c oxidase subunit I" xlink:type="simple">COI</abbrev> accession number: <ext-link xmlns:xlink="http://www.w3.org/1999/xlink" xlink:href="PX552879" ext-link-type="gen" xlink:type="simple">PX552879</ext-link>; CNWN002, <abbrev xmlns:xlink="http://www.w3.org/1999/xlink" xlink:title="mitochondrial gene cytochrome c oxidase subunit I" xlink:type="simple">COI</abbrev> accession number: <ext-link xmlns:xlink="http://www.w3.org/1999/xlink" xlink:href="PX552877" ext-link-type="gen" xlink:type="simple">PX552877</ext-link>), same data as of the holotype.</p><fig id="F1" position="float" orientation="portrait"><object-id xmlns:xlink="http://www.w3.org/1999/xlink" content-type="doi" xlink:type="simple">10.3897/zookeys.1285.192248.figure1</object-id><object-id xmlns:xlink="http://www.w3.org/1999/xlink" content-type="arpha" xlink:type="simple">F275D7F5-03BC-5C06-94FF-253AFB6AEE4A</object-id><label>Figure 1.</label><caption><p><italic><tp:taxon-name><tp:taxon-name-part taxon-name-part-type="genus" reg="Eisenia">Eisenia</tp:taxon-name-part> <tp:taxon-name-part taxon-name-part-type="species" reg="ilensis">ilensis</tp:taxon-name-part></tp:taxon-name></italic> sp. nov., holotype (CNWN17_01). <bold>A</bold>. Ventral view of the prostomium; <bold>B</bold>. Ventral view of the male pore; <bold>C</bold>. Ventral view of the clitellum; <bold>D</bold>. Overall ventral view; <bold>E1</bold>. Left spermathecae, seminal vesicles and calciferous glands; <bold>E2</bold>. calciferous glands; <bold>F1, F2</bold>. Right spermathecae; <bold>G1, G2</bold>. Right nephridial bladders; <bold>H1, H2</bold>. Gizzard. Scale bars: 1 mm. Abbreviations: cg, calciferous glands; cl, clitellum; gi, gizzard mp, male pore; nb, nephridial bladder; p, prostomium; sp, spermathecae; sv, seminal vesicles.</p></caption><graphic xmlns:xlink="http://www.w3.org/1999/xlink" xlink:href="zookeys-1285-021_article-192248__-g001.jpg" id="oo_1717691.jpg" position="float" orientation="portrait" xlink:type="simple"><uri content-type="original_file" xlink:type="simple">https://binary.pensoft.net/fig/1717691</uri></graphic></fig></tp:treatment-sec><tp:treatment-sec sec-type="Additional material"><title>Additional material.</title><p>10 clitellates, same data as of the holotype. All the specimens of the new species have been deposited in Langfang Normal University, Hebei, China (C-HLU).</p></tp:treatment-sec><tp:treatment-sec sec-type="Diagnosis"><title>Diagnosis.</title><p>Body primarily pale yellow with hints of brown, length 43.0–67.0 mm, diameter 5.0–8.0 mm, number of segments 113–144. Prostomium open epilobic. Setae: lumbricine, four pairs, existing in each segment. First dorsal pores occur at 4/5. Two pairs of spermathecal pores in 9/10/11 close to mid-D. Female pore invisible and male pores in XV lateral. Clitellum within XXIV/XXV–XXXI, tubercula pubertatis within XXVII–XXIX, small cake-shaped. Four pairs of seminal vesicles in IX–XII. Spermathecae two pairs, ivory-white present on 9/10 and 10/11, the shape is spherical near the dorsal midline, without duct. Calciferous gland in segment X–XII, with one of gizzard in XVII–XVIII.</p></tp:treatment-sec><tp:treatment-sec sec-type="Description"><title>Description.</title><p>Body stout but relatively small. Pigmentation in alcohol pale yellow with a paler ventrum; clitellum white. Length 43.0–67.0 mm. Diameter 5.0–8.06 mm. Segments 113–144. Prostomium open epilobic. Dorsal pores from 4/5. Setae closely paired, four pairs per segment, appearing as small dots; setal ratio approximately aa = bc, ab = 1.5 cd. Genital markings present laterally on VIII, IX, and on the right side of XI, band-shaped. Tubercula pubertatis on XXVII, XXVIII, XXIX of the clitellum, small cake-shaped. The clitellum is saddle-shaped, spanning segments XXV–XXXI (slightly encroaching onto segment XXIV anteriorly or extending to segment XXXII posteriorly in some paratypes). Nephropores, spermathecal pores, and female pores invisible. Male pores relatively large, in segment XV lateral of setal line b; distance between male pores 3.23 mm (<italic>n</italic> = 6).</p><p>Internally, septum 12/13 thickened. Spermathecae two pairs, white and spherical; spermathecal duct absent, located in segments IX and X, positioned near the dorsal midline. Testes and funnels invisible. Seminal vesicles four pairs in segments IX–XII (smallest in IX and X, largest in XII). Ovaries invisible. Hearts in segments VI–IX. Calciferous glands in segments X and XII, fleshy, pink. Crop in segments XV–XVI. Muscular gizzard in segments XVII–XVIII. Excretory system holonephric, with digitate nephridia. Extra-esophageal vessels, testis sacs, epididymis, and typhlosole absent.</p></tp:treatment-sec><tp:treatment-sec sec-type="Distribution"><title>Distribution.</title><p>Ili Kazakh Autonomous Prefecture (Xinjiang Uygur Autonomous Region, China).</p></tp:treatment-sec><tp:treatment-sec sec-type="Habitat"><title>Habitat.</title><p>Litter or soil geophage (epigeic or endogeic ecological groups) inhabiting broad-leaved mixed forests and deciduous broad-leaved forests.</p></tp:treatment-sec><tp:treatment-sec sec-type="Etymology"><title>Etymology.</title><p>The specific name of the species refers to its distribution area in Ili, in the northwest of Xinjiang, China.</p></tp:treatment-sec><tp:treatment-sec sec-type="Remarks"><title>Remarks.</title><p><italic><tp:taxon-name><tp:taxon-name-part taxon-name-part-type="genus" reg="Eisenia">Eisenia</tp:taxon-name-part></tp:taxon-name></italic> is a Palearctic genus comprising approximately 50 valid taxa (e.g., <italic><tp:taxon-name><tp:taxon-name-part taxon-name-part-type="genus" reg="Eisenia">E.</tp:taxon-name-part> <tp:taxon-name-part taxon-name-part-type="species" reg="sibirica">sibirica</tp:taxon-name-part></tp:taxon-name></italic> Perel &amp; Graphodatsky, 1984, <italic><tp:taxon-name><tp:taxon-name-part taxon-name-part-type="genus" reg="Eisenia">E.</tp:taxon-name-part> <tp:taxon-name-part taxon-name-part-type="species" reg="lagodechiensis">lagodechiensis</tp:taxon-name-part></tp:taxon-name></italic> Michaelsen, 1910, <italic><tp:taxon-name><tp:taxon-name-part taxon-name-part-type="genus" reg="Eisenia">E.</tp:taxon-name-part> <tp:taxon-name-part taxon-name-part-type="species" reg="nana">nana</tp:taxon-name-part></tp:taxon-name></italic> Perel, 1985, etc.) (<xref ref-type="bibr" rid="B23">Hong and Csuzdi 2016</xref>). Common characteristics within the genus include dorsal pores commencing at the inter-segmental furrow 4/5 (although the first dorsal pore may occasionally occur at 3/4 or 5/6); the clitellum is predominantly positioned in segments XXVI–XXXII, with minor anterior or posterior extensions in some species; and male pores located in segment XV.</p><p>The new species is morphologically similar to <italic><tp:taxon-name><tp:taxon-name-part taxon-name-part-type="genus" reg="Eisenia">E.</tp:taxon-name-part> <tp:taxon-name-part taxon-name-part-type="species" reg="nordenskioldi">nordenskioldi</tp:taxon-name-part></tp:taxon-name></italic> and <italic><tp:taxon-name><tp:taxon-name-part taxon-name-part-type="genus" reg="Eisenia">E.</tp:taxon-name-part> <tp:taxon-name-part taxon-name-part-type="species" reg="balatonica">balatonica</tp:taxon-name-part></tp:taxon-name></italic> (Table <xref ref-type="table" rid="T2">2</xref>), which occur in the Siberian region (<xref ref-type="bibr" rid="B17">Eisen 1879</xref>; <xref ref-type="bibr" rid="B54">Pop 1943</xref>). They are similar in the number and position of clitellar segments, the position of calciferous glands, the arrangement of setae, the location of dorsal pores, and body diameter. However, <italic><tp:taxon-name><tp:taxon-name-part taxon-name-part-type="genus" reg="Eisenia">E.</tp:taxon-name-part> <tp:taxon-name-part taxon-name-part-type="species" reg="ilensis">ilensis</tp:taxon-name-part></tp:taxon-name></italic> sp. nov. is distinguished from <italic><tp:taxon-name><tp:taxon-name-part taxon-name-part-type="genus" reg="Eisenia">E.</tp:taxon-name-part> <tp:taxon-name-part taxon-name-part-type="species" reg="nordenskioldi">nordenskioldi</tp:taxon-name-part></tp:taxon-name></italic> and <italic><tp:taxon-name><tp:taxon-name-part taxon-name-part-type="genus" reg="Eisenia">E.</tp:taxon-name-part> <tp:taxon-name-part taxon-name-part-type="species" reg="balatonica">balatonica</tp:taxon-name-part></tp:taxon-name></italic> by the following characteristics. Body coloration: the new species is pale yellow (in alcohol-preserved specimens) with a paler ventrum, and the clitellum is pure white; whereas <italic><tp:taxon-name><tp:taxon-name-part taxon-name-part-type="genus" reg="Eisenia">E.</tp:taxon-name-part> <tp:taxon-name-part taxon-name-part-type="species" reg="nordenskioldi">nordenskioldi</tp:taxon-name-part></tp:taxon-name></italic> exhibits a dark purplish-brown coloration, and <italic><tp:taxon-name><tp:taxon-name-part taxon-name-part-type="genus" reg="Eisenia">E.</tp:taxon-name-part> <tp:taxon-name-part taxon-name-part-type="species" reg="balatonica">balatonica</tp:taxon-name-part></tp:taxon-name></italic> is dark red-brown. Spermathecal structure: the spermathecae duct of the new species absent, while both <italic><tp:taxon-name><tp:taxon-name-part taxon-name-part-type="genus" reg="Eisenia">E.</tp:taxon-name-part> <tp:taxon-name-part taxon-name-part-type="species" reg="nordenskioldi">nordenskioldi</tp:taxon-name-part></tp:taxon-name></italic> and <italic><tp:taxon-name><tp:taxon-name-part taxon-name-part-type="genus" reg="Eisenia">E.</tp:taxon-name-part> <tp:taxon-name-part taxon-name-part-type="species" reg="balatonica">balatonica</tp:taxon-name-part></tp:taxon-name></italic> possess a distinct duct. In <italic><tp:taxon-name><tp:taxon-name-part taxon-name-part-type="genus" reg="Eisenia">E.</tp:taxon-name-part> <tp:taxon-name-part taxon-name-part-type="species" reg="ilensis">ilensis</tp:taxon-name-part></tp:taxon-name></italic> sp. nov., the tubercula pubertatis of the clitellum are located in segments XXVII–XXIX, whereas in <italic><tp:taxon-name><tp:taxon-name-part taxon-name-part-type="genus" reg="Eisenia">E.</tp:taxon-name-part> <tp:taxon-name-part taxon-name-part-type="species" reg="nordenskioldi">nordenskioldi</tp:taxon-name-part></tp:taxon-name></italic> they are shifted posteriorly to segments XXIX–XXXI. Additionally, the genital markings in <italic><tp:taxon-name><tp:taxon-name-part taxon-name-part-type="genus" reg="Eisenia">E.</tp:taxon-name-part> <tp:taxon-name-part taxon-name-part-type="species" reg="ilensis">ilensis</tp:taxon-name-part></tp:taxon-name></italic> sp. nov. are positioned more anteriorly (segments VIII–XI), compared to those in <italic><tp:taxon-name><tp:taxon-name-part taxon-name-part-type="genus" reg="Eisenia">E.</tp:taxon-name-part> <tp:taxon-name-part taxon-name-part-type="species" reg="nordenskioldi">nordenskioldi</tp:taxon-name-part></tp:taxon-name></italic>, which are located further posteriorly (segments XXVII–XXXI).</p><p>In addition, the new species exhibits distinct morphological differences from other subspecies within the <italic><tp:taxon-name><tp:taxon-name-part taxon-name-part-type="genus" reg="Eisenia">E.</tp:taxon-name-part> <tp:taxon-name-part taxon-name-part-type="species" reg="nordenskioldi">nordenskioldi</tp:taxon-name-part></tp:taxon-name></italic> complex. In terms of body size, the new species is similar to <italic><tp:taxon-name><tp:taxon-name-part taxon-name-part-type="genus" reg="Eisenia">E.</tp:taxon-name-part> <tp:taxon-name-part taxon-name-part-type="species" reg="nordenskioldi">n.</tp:taxon-name-part> <tp:taxon-name-part taxon-name-part-type="subspecies" reg="shenzi">shenzi</tp:taxon-name-part></tp:taxon-name></italic> but significantly larger than <italic><tp:taxon-name><tp:taxon-name-part taxon-name-part-type="genus" reg="Eisenia">E.</tp:taxon-name-part> <tp:taxon-name-part taxon-name-part-type="species" reg="nordenskioldi">n.</tp:taxon-name-part> <tp:taxon-name-part taxon-name-part-type="subspecies" reg="chinensis">chinensis</tp:taxon-name-part></tp:taxon-name></italic> and smaller than <italic><tp:taxon-name><tp:taxon-name-part taxon-name-part-type="genus" reg="Eisenia">E.</tp:taxon-name-part> <tp:taxon-name-part taxon-name-part-type="species" reg="nordenskioldi">n.</tp:taxon-name-part> <tp:taxon-name-part taxon-name-part-type="subspecies" reg="polypapillata">polypapillata</tp:taxon-name-part></tp:taxon-name></italic> Perel, 1969. These four taxa can be clearly distinguished by their body coloration: the new species is pale yellow; <italic><tp:taxon-name><tp:taxon-name-part taxon-name-part-type="genus" reg="Eisenia">E.</tp:taxon-name-part> <tp:taxon-name-part taxon-name-part-type="species" reg="nordenskioldi">n.</tp:taxon-name-part> <tp:taxon-name-part taxon-name-part-type="subspecies" reg="shenzi">shenzi</tp:taxon-name-part></tp:taxon-name></italic> is grayish-purple to pinkish-brown; <italic><tp:taxon-name><tp:taxon-name-part taxon-name-part-type="genus" reg="Eisenia">E.</tp:taxon-name-part> <tp:taxon-name-part taxon-name-part-type="species" reg="polypapillata">polypapillata</tp:taxon-name-part></tp:taxon-name></italic> is deeply pigmented, with a dark purple to dusky brown dorsum; and <italic><tp:taxon-name><tp:taxon-name-part taxon-name-part-type="genus" reg="Eisenia">E.</tp:taxon-name-part> <tp:taxon-name-part taxon-name-part-type="species" reg="nordenskioldi">n.</tp:taxon-name-part> <tp:taxon-name-part taxon-name-part-type="subspecies" reg="chinensis">chinensis</tp:taxon-name-part></tp:taxon-name></italic> is pale red to pinkish-gray. Regarding body width, the new species (5.0–8.06 mm) is among the more robust forms in the comparison (<italic><tp:taxon-name><tp:taxon-name-part taxon-name-part-type="genus" reg="Eisenia">E.</tp:taxon-name-part> <tp:taxon-name-part taxon-name-part-type="species" reg="nordenskioldi">n.</tp:taxon-name-part> <tp:taxon-name-part taxon-name-part-type="subspecies" reg="chinensis">chinensis</tp:taxon-name-part></tp:taxon-name></italic>, <italic><tp:taxon-name><tp:taxon-name-part taxon-name-part-type="genus" reg="Eisenia">E.</tp:taxon-name-part> <tp:taxon-name-part taxon-name-part-type="species" reg="nordenskioldi">n.</tp:taxon-name-part> <tp:taxon-name-part taxon-name-part-type="subspecies" reg="polypapillata">polypapillata</tp:taxon-name-part></tp:taxon-name></italic>). In the arrangement of genital markings, the new species exhibits band-like lateral papillae distributed on the right side of segments VIII, IX, and XI. In contrast, the papillae of <italic><tp:taxon-name><tp:taxon-name-part taxon-name-part-type="genus" reg="Eisenia">E.</tp:taxon-name-part> <tp:taxon-name-part taxon-name-part-type="species" reg="nordenskioldi">n.</tp:taxon-name-part> <tp:taxon-name-part taxon-name-part-type="subspecies" reg="shenzi">shenzi</tp:taxon-name-part></tp:taxon-name></italic> occur as paired small round spots along the ab line in segments XXVI–XXXI; those of <italic><tp:taxon-name><tp:taxon-name-part taxon-name-part-type="genus" reg="Eisenia">E.</tp:taxon-name-part> <tp:taxon-name-part taxon-name-part-type="species" reg="nordenskioldi">n.</tp:taxon-name-part> <tp:taxon-name-part taxon-name-part-type="subspecies" reg="polypapillata">polypapillata</tp:taxon-name-part></tp:taxon-name></italic> and <italic><tp:taxon-name><tp:taxon-name-part taxon-name-part-type="genus" reg="Eisenia">E.</tp:taxon-name-part> <tp:taxon-name-part taxon-name-part-type="species" reg="nordenskioldi">n.</tp:taxon-name-part> <tp:taxon-name-part taxon-name-part-type="subspecies" reg="chinensis">chinensis</tp:taxon-name-part></tp:taxon-name></italic> are round spots confined to the cd line in segments IX–XII. The new species possesses small cake-shaped tubercula pubertatis and a gizzard occupying segments XVI–XVIII (spanning three segments). By comparison, the tubercula pubertatis of the other three subspecies are not described as cake-shaped, and their gizzards all begin in segment XVII, covering only two segments.</p></tp:treatment-sec><tp:treatment-sec><!--Section generated to contain objects referenced in tp:taxon-treatment.--><table-wrap id="T2" position="float" orientation="portrait"><label>Table 2.</label><caption><p>Morphological comparison of similar species within the Genus <italic><tp:taxon-name><tp:taxon-name-part taxon-name-part-type="genus" reg="Eisenia">Eisenia</tp:taxon-name-part></tp:taxon-name></italic>. Hyphen indicates data not available.</p></caption><table><tbody><tr><th rowspan="1" colspan="1">
                  <bold>Character</bold>
                </th><th rowspan="1" colspan="1">
                  <bold>
                    <italic>
                      <tp:taxon-name><tp:taxon-name-part taxon-name-part-type="genus" reg="Eisenia">E.</tp:taxon-name-part> <tp:taxon-name-part taxon-name-part-type="species" reg="nana">nana</tp:taxon-name-part></tp:taxon-name>
                    </italic>
                  </bold>
                </th><th rowspan="1" colspan="1">
                  <bold>
                    <italic>
                      <tp:taxon-name><tp:taxon-name-part taxon-name-part-type="genus" reg="Eisenia">E.</tp:taxon-name-part> <tp:taxon-name-part taxon-name-part-type="species" reg="spelaea">spelaea</tp:taxon-name-part></tp:taxon-name>
                    </italic>
                  </bold>
                </th><th rowspan="1" colspan="1">
                  <bold>
                    <italic>
                      <tp:taxon-name><tp:taxon-name-part taxon-name-part-type="genus" reg="Eisenia">E.</tp:taxon-name-part> <tp:taxon-name-part taxon-name-part-type="species" reg="tracta">tracta</tp:taxon-name-part></tp:taxon-name>
                    </italic>
                  </bold>
                </th><th rowspan="1" colspan="1">
                  <bold>
                    <italic>
                      <tp:taxon-name><tp:taxon-name-part taxon-name-part-type="genus" reg="Eisenia">E.</tp:taxon-name-part> <tp:taxon-name-part taxon-name-part-type="species" reg="balatonica">balatonica</tp:taxon-name-part></tp:taxon-name>
                    </italic>
                  </bold>
                </th><th rowspan="1" colspan="1">
                  <bold>
                    <italic>
                      <tp:taxon-name><tp:taxon-name-part taxon-name-part-type="genus" reg="Eisenia">E.</tp:taxon-name-part> <tp:taxon-name-part taxon-name-part-type="species" reg="nordenskioldi">nordenskioldi</tp:taxon-name-part></tp:taxon-name>
                    </italic>
                  </bold>
                </th><th rowspan="1" colspan="1"><bold><italic><tp:taxon-name><tp:taxon-name-part taxon-name-part-type="genus" reg="Eisenia">E.</tp:taxon-name-part> <tp:taxon-name-part taxon-name-part-type="species" reg="ilensis">ilensis</tp:taxon-name-part></tp:taxon-name></italic> sp. nov</bold>.</th><th rowspan="1" colspan="1">
                  <bold>
                    <italic>
                      <tp:taxon-name><tp:taxon-name-part taxon-name-part-type="genus" reg="Eisenia">E.</tp:taxon-name-part> <tp:taxon-name-part taxon-name-part-type="species" reg="nordenskioldi">n.</tp:taxon-name-part> <tp:taxon-name-part taxon-name-part-type="subspecies" reg="nordenskioldi">nordenskioldi</tp:taxon-name-part></tp:taxon-name>
                    </italic>
                  </bold>
                </th><th rowspan="1" colspan="1">
                  <bold>
                    <italic>
                      <tp:taxon-name><tp:taxon-name-part taxon-name-part-type="genus" reg="Eisenia">E.</tp:taxon-name-part> <tp:taxon-name-part taxon-name-part-type="species" reg="nordenskioldi">n.</tp:taxon-name-part> <tp:taxon-name-part taxon-name-part-type="subspecies" reg="shenzi">shenzi</tp:taxon-name-part></tp:taxon-name>
                    </italic>
                  </bold>
                </th><th rowspan="1" colspan="1">
                  <bold>
                    <italic>
                      <tp:taxon-name><tp:taxon-name-part taxon-name-part-type="genus" reg="Eisenia">E.</tp:taxon-name-part> <tp:taxon-name-part taxon-name-part-type="species" reg="nordenskioldi">n.</tp:taxon-name-part> <tp:taxon-name-part taxon-name-part-type="subspecies" reg="chinensis">chinensis</tp:taxon-name-part></tp:taxon-name>
                    </italic>
                  </bold>
                </th><th rowspan="1" colspan="1">
                  <bold>
                    <italic>
                      <tp:taxon-name><tp:taxon-name-part taxon-name-part-type="genus" reg="Eisenia">E.</tp:taxon-name-part> <tp:taxon-name-part taxon-name-part-type="species" reg="nordenskioldi">n.</tp:taxon-name-part> <tp:taxon-name-part taxon-name-part-type="subspecies" reg="polypapillata">polypapillata</tp:taxon-name-part></tp:taxon-name>
                    </italic>
                  </bold>
                </th></tr><tr><td rowspan="1" colspan="1">Length (mm)</td><td rowspan="1" colspan="1">-</td><td rowspan="1" colspan="1">55–110</td><td rowspan="1" colspan="1">-</td><td rowspan="1" colspan="1">40–100</td><td rowspan="1" colspan="1">-</td><td rowspan="1" colspan="1">43–67</td><td rowspan="1" colspan="1">25–44</td><td rowspan="1" colspan="1">38–81</td><td rowspan="1" colspan="1">30–50</td><td rowspan="1" colspan="1">65–70</td></tr><tr><td rowspan="1" colspan="1">Width (mm)</td><td rowspan="1" colspan="1">2.5–3</td><td rowspan="1" colspan="1">3–6</td><td rowspan="1" colspan="1">5–12</td><td rowspan="1" colspan="1">1.5–2.5</td><td rowspan="1" colspan="1">3.57–6.5</td><td rowspan="1" colspan="1">5–8.06</td><td rowspan="1" colspan="1">-</td><td rowspan="1" colspan="1">5.32–6.5</td><td rowspan="1" colspan="1">3.9–5.1</td><td rowspan="1" colspan="1">4–5</td></tr><tr><td rowspan="1" colspan="1">Segment</td><td rowspan="1" colspan="1">-</td><td rowspan="1" colspan="1">80–120</td><td rowspan="1" colspan="1">-</td><td rowspan="1" colspan="1">80–132</td><td rowspan="1" colspan="1">-</td><td rowspan="1" colspan="1">113–144</td><td rowspan="1" colspan="1">106–125</td><td rowspan="1" colspan="1">78–156</td><td rowspan="1" colspan="1">92–127</td><td rowspan="1" colspan="1">102–137</td></tr><tr><td rowspan="1" colspan="1">Color</td><td rowspan="1" colspan="1">-</td><td rowspan="1" colspan="1">yellowish-violet with paler ventral side</td><td rowspan="1" colspan="1">-</td><td rowspan="1" colspan="1">brown or yellow is brown</td><td rowspan="1" colspan="1">unpigmented to pale to different shades of purple</td><td rowspan="1" colspan="1">pale yellow with hints of brown</td><td rowspan="1" colspan="1">dark puce to pale</td><td rowspan="1" colspan="1">dorsal side dark-purple except the gray clitellum</td><td rowspan="1" colspan="1">pale</td><td rowspan="1" colspan="1">pale</td></tr><tr><td rowspan="1" colspan="1">1<sup>st</sup> dorsal pore</td><td rowspan="1" colspan="1">-</td><td rowspan="1" colspan="1">4/5</td><td rowspan="1" colspan="1">-</td><td rowspan="1" colspan="1">4/5</td><td rowspan="1" colspan="1">4/5</td><td rowspan="1" colspan="1">4/5</td><td rowspan="1" colspan="1">-</td><td rowspan="1" colspan="1">4/5</td><td rowspan="1" colspan="1">4/5</td><td rowspan="1" colspan="1">4/5</td></tr><tr><td rowspan="1" colspan="1">Clitellum</td><td rowspan="1" colspan="1">xxvii,1/2 xxvii–xxviii, xxix–xxxii</td><td rowspan="1" colspan="1">(xxiv) xxv, xxvi, xxvii–xxxiii, xxxiv</td><td rowspan="1" colspan="1">xxvi–xxxiii</td><td rowspan="1" colspan="1">xxiv, xxv–xxx</td><td rowspan="1" colspan="1">xxiv–xxxiv</td><td rowspan="1" colspan="1">(xxiv) xxv–xxxi (xxxii)</td><td rowspan="1" colspan="1">xxvi, xxvii–xxxi</td><td rowspan="1" colspan="1">xxv, xxvi–xxxiii</td><td rowspan="1" colspan="1">1/2xxvi, xxvii–xxxii or xxvi, xxvii–xxxiii</td><td rowspan="1" colspan="1">xxvi, xxvii–xxxii</td></tr><tr><td rowspan="1" colspan="1">Tubercles</td><td rowspan="1" colspan="1">xxix-xxx</td><td rowspan="1" colspan="1">xxviii, xxix–xxxi, xxxii</td><td rowspan="1" colspan="1">xxix–1/2 xxxii</td><td rowspan="1" colspan="1">xxvi-xxix</td><td rowspan="1" colspan="1">xxvii–xxxii</td><td rowspan="1" colspan="1">xxvii–xxix</td><td rowspan="1" colspan="1">xxvii–xxxi</td><td rowspan="1" colspan="1">1/2xxviii, xxix-xxxi</td><td rowspan="1" colspan="1">xxviii, xxix-xxxi or 1/2xxviii, xxix-1/2xxxii</td><td rowspan="1" colspan="1">1/2xxviii, xxix-1/2xxxi,xxxi</td></tr><tr><td rowspan="1" colspan="1">Calciferous glands</td><td rowspan="1" colspan="1">-</td><td rowspan="1" colspan="1">xi–xiii without diverticula</td><td rowspan="1" colspan="1">-</td><td rowspan="1" colspan="1">xi, xii with diverticula</td><td rowspan="1" colspan="1">viii-xiii</td><td rowspan="1" colspan="1">x–xii without diverticula</td><td rowspan="1" colspan="1">-</td><td rowspan="1" colspan="1">xi–xii</td><td rowspan="1" colspan="1">xi–xii</td><td rowspan="1" colspan="1">-</td></tr><tr><td rowspan="1" colspan="1">Setal arrangement aa:ab:bc:cd:dd</td><td rowspan="1" colspan="1">-</td><td rowspan="1" colspan="1">5.75:1:4:1:15</td><td rowspan="1" colspan="1">-</td><td rowspan="1" colspan="1">4:1:4:1:5</td><td rowspan="1" colspan="1">-</td><td rowspan="1" colspan="1">1.99:0.46:2.10:0.30</td><td rowspan="1" colspan="1">-</td><td rowspan="1" colspan="1">1.95:0.34:1.54:0.27</td><td rowspan="1" colspan="1">1.48:0.22:1.13:0.21</td><td rowspan="1" colspan="1">-</td></tr></tbody></table></table-wrap></tp:treatment-sec><ref-list><ref id="B23"><mixed-citation xmlns:xlink="http://www.w3.org/1999/xlink" xlink:type="simple">Hong Y, Csuzdi C (2016) New data to the earthworm fauna of the Korean Peninsula with redescription of <italic><tp:taxon-name><tp:taxon-name-part taxon-name-part-type="genus">Eisenia</tp:taxon-name-part> <tp:taxon-name-part taxon-name-part-type="species">koreana</tp:taxon-name-part></tp:taxon-name></italic> (Zicsi) and remarks on the <italic><tp:taxon-name><tp:taxon-name-part taxon-name-part-type="genus">Eisenia</tp:taxon-name-part> <tp:taxon-name-part taxon-name-part-type="species">nordenskioldi</tp:taxon-name-part></tp:taxon-name></italic> species group (<tp:taxon-name><tp:taxon-name-part taxon-name-part-type="subclass">Oligochaeta</tp:taxon-name-part></tp:taxon-name>, <tp:taxon-name><tp:taxon-name-part taxon-name-part-type="family">Lumbricidae</tp:taxon-name-part></tp:taxon-name>). Zoological Studies 55: e12. <ext-link xlink:href="10.6620/ZS.2016.55-12" ext-link-type="doi" xlink:type="simple">https://doi.org/10.6620/ZS.2016.55-12</ext-link></mixed-citation></ref><ref id="B17"><mixed-citation xmlns:xlink="http://www.w3.org/1999/xlink" xlink:type="simple">Eisen G (1879) On the <tp:taxon-name><tp:taxon-name-part taxon-name-part-type="subclass">Oligochaeta</tp:taxon-name-part></tp:taxon-name> collected during the Swedish expeditions to the Arctic regions in the years 1870, 1875 and 1876. Kungliga Svenska Vetenskaps-Akademiens Forhandlingar 15: 1–49.</mixed-citation></ref><ref id="B54"><mixed-citation xmlns:xlink="http://www.w3.org/1999/xlink" xlink:type="simple">Pop V (1943) Einheimische und ausländische Lumbriciden des Ungarischen National-Museums in Budapest. Annales Historico-Naturales Musei Nationalis Hungarici 36: 11–24.</mixed-citation></ref></ref-list></tp:taxon-treatment>
